# Supplementary material for: Effects of Simulated 5-Ion Galactic Cosmic Radiation on Function and Structure of the Mouse Heart
Source: Life (Basel). 2023 Mar 15;13(3):795. doi: 10.3390/life13030795 (PMC10057791; doi:10.3390/life13030795)
Supplement: Supplementary file 1 [file life-13-00795-s001.zip]

Archive with 1 entries (1 files):
- life-2250050-supplementary.pdf
